# Supplementary material for: Wearable Cardioverter Defibrillator Shortens the Lengths of Stay in Patients with Left Ventricular Dysfunction after Myocardial Infarction: A Single-Centre Real-World Experience
Source: J Clin Med. 2023 Jul 25;12(15):4884. doi: 10.3390/jcm12154884 (PMC10419391; doi:10.3390/jcm12154884)
Supplement: Supplementary file 1 [file jcm-12-04884-s001.zip]

Archive with 1 entries (1 files):
- jcm-2472542-supplementary.pdf
